# Supplementary material for: Effect of noise isolation during general anaesthesia on the incidence of moderate-to-severe pain after major abdominal surgery: multicentre randomized clinical study
Source: BJS Open. 2026 May 28;10(3):zrag035. doi: 10.1093/bjsopen/zrag035 (PMC13217426; doi:10.1093/bjsopen/zrag035)
Supplement: zrag035_Supplementary_Data [file zrag035_supplementary_data.zip]

Archive with 3 entries (3 files):
- CONSORT CHECKLIST.doc
- Cover letter0125.docx
- Supplementary_Material.docx
